# Supplementary material for: Evaluation of Stages, Treatment Protocols, and Outcomes of Colorectal Cancer among West Bank Patients
Source: J Clin Med. 2024 Apr 15;13(8):2284. doi: 10.3390/jcm13082284 (PMC11051243; doi:10.3390/jcm13082284)
Supplement: Supplementary file 1 [file jcm-13-02284-s001.zip]

Archive with 1 entries (1 files):
- jcm-2811705-supplementary.pdf
